# Supplementary material for: The Usefulness of qPCR Data for Sample Pre-Assessment and Interpretation of Genetic Typing Results
Source: Genes (Basel). 2024 Jun 5;15(6):744. doi: 10.3390/genes15060744 (PMC11203103; doi:10.3390/genes15060744)
Supplement: Supplementary file 1 [file genes-15-00744-s001.zip]

Archive with 1 entries (1 files):
- genes-3037006-supplementary.pdf
